# Supplementary material for: A Population‐Wide Exploration of the THAP11 CAG Repeat Size and Structure in the 100,000 Genomes Project and UK Biobank
Source: Mov Disord. 2024 Dec 9;40(3):561–6. doi: 10.1002/mds.30073 (PMC11926500; doi:10.1002/mds.30073)
Supplement: Supplementary file 2 — Table S1. Details of individuals with THAP11 expansions from Genomics England and the UCL Queen Square Institute of Neurology in‐house exome database (UCL IoN). [file MDS-40-561-s004.xlsx]

## Sheet: Repeat expansion patients
Genotype	Age	Sex	HPO terms	Insights from parent data	Platform
29, 47	19	Female	Autistic behavior;	Father has the expanded 47 allele and is unaffected	100K
			Global developmental delay;
			Delayed speech and language development; Delayed fine motor development;
			Delayed gross motor development
28, 47	28	Male	Autistic behavior;	Only mother data available and does not have the expanded allele	100K
			Global developmental delay
29, 47	Unknown	Female	Developmental delay; microcephaly; hypotonia;	No data available	Koios
			fits;
			exaggerated startle
28, 47	4	Female	Hypotonia;	No data available	Koios
			Seizure;
			Microcephaly;
			Drooling of saliva;
			Hx of intracranial hemorrhage
