# Supplementary material for: A Population‐Wide Exploration of the THAP11 CAG Repeat Size and Structure in the 100,000 Genomes Project and UK Biobank
Source: Mov Disord. 2024 Dec 9;40(3):561–6. doi: 10.1002/mds.30073 (PMC11926500; doi:10.1002/mds.30073)
Supplement: Supplementary file 3 — Table S2. Documents results from logistic regression analysis performed on UK Biobank data. [file MDS-40-561-s003.xlsx]

## Sheet: S table2 Binary traits
PhenoId	Description	FieldID	THAP11 repeat size threshold	Number of cases with trait and expansion	Number of controls with trait and expansion	Number of cases with trait but without expansion	Number of controls without trait and without expansion	Total number of samples	Z score	Odds ratio	Raw p-value	Bonferroni p-value (n=133 tests)
f41270.G600	G60.0 Hereditary motor and sensory neuropathy	Diagnoses - ICD10	45	1	24	164	378701	378890	5.83528	151.455	5.36994e-09	7.14203e-07
f41270.G119	G11.9 Hereditary ataxia, unspecified	Diagnoses - ICD10	46	1	21	211	378657	378890	5.4995	114.291	3.80872e-08	5.0656e-06
f41270.G319	G31.9 Degenerative disease of nervous system, unspecified	Diagnoses - ICD10	47	1	13	1797	377079	378890	3.81045	33.051	0.000138714	0.0184489
f41270.G20	G20 Parkinson's disease	Diagnoses - ICD10	46	1	21	3633	375235	378890	2.29175	7.84283	0.0219199	1
f4935	FI1 : numeric addition test		47	5	1	176010	5178	181194	-2.13978	0.117895	0.0323727	1
f20171	FI4 : positional arithmetic		47	3	2	93793	11720	105518	-1.91265	0.175393	0.0557931	1
f4968	FI4 : positional arithmetic		47	3	1	155586	11390	166980	-1.71938	0.152493	0.0855455	1
f20177	FI7 : synonym		45	5	1	70619	5050	75675	-1.414	0.243963	0.157362	1
f5556	FI9 : concept interpolation		45	2	4	34496	23754	58256	-1.18347	0.363666	0.236623	1
f20175	FI6 : conditional arithmetic		47	2	2	69895	22998	92897	-1.0752	0.340844	0.282286	1
f6138.5	Qualifications	NVQ or HND or HNC or equivalent	47	5	10	82570	337243	419828	0.999701	1.74359	0.317455	1
f5001	FI7 : synonym		47	4	1	118958	15537	134500	-0.941459	0.377985	0.34647	1
f6138.6	Qualifications	Other professional qualifications eg: nursing, teaching	47	6	9	125681	294132	419828	0.895537	1.60203	0.3705	1
f6138.2	Qualifications	A levels/AS levels or equivalent	47	3	12	118731	301082	419828	-0.813212	0.599022	0.416097	1
f20179	FI8 : chained arithmetic		47	2	1	52212	16610	68825	-0.496377	0.552797	0.619628	1
f6138.-7	Qualifications	None of the above	47	1	14	72898	346915	419828	-0.378458	0.706729	0.705091	1
f6138.4	Qualifications	CSEs or equivalent	45	4	23	57954	361847	419828	0.256567	1.15302	0.797513	1
f5012	FI8 : chained arithmetic		46	4	1	80175	23625	103805	-0.194551	0.817213	0.845745	1
f6138.1	Qualifications	College or University degree	47	6	9	140044	279769	419828	0.180265	1.10212	0.856944	1
f6138.3	Qualifications	O levels/GCSEs or equivalent	45	13	14	201709	218092	419828	-0.0363049	0.985905	0.971039	1
f20165	FI1 : numeric addition test		45	9	0	103298	2736	106043	1.71128e+08	Inf	.	.
f20167	FI2 : identify largest number		45	9	0	105133	923	106065	1.71128e+08	Inf	.	.
f20169	FI3 : word interpolation		47	5	0	88373	17660	106038	1.12545e+08	Inf	.	.
f20181	FI9 : concept interpolation		45	1	0	18416	9667	28084	1.67772e+07	Inf	.	.
f20183	FI10 : arithmetic sequence recognition		45	1	0	15471	3165	18637	1.67772e+07	Inf	.	.
f40001.G10	G10 Huntington's disease	Underlying (primary) cause of death: ICD10	47	0	1	11	37438	37450	-1.67772e+07	0	.	.
f40001.G119	G11.9 Hereditary ataxia, unspecified	Underlying (primary) cause of death: ICD10	45	0	2	12	37436	37450	-4.74531e+07	0	.	.
f40001.G122	G12.2 Motor neuron disease	Underlying (primary) cause of death: ICD10	45	0	2	434	37014	37450	-4.74531e+07	0	.	.
f40001.G20	G20 Parkinson's disease	Underlying (primary) cause of death: ICD10	47	0	1	925	36524	37450	-1.67772e+07	0	.	.
f40001.G231	G23.1 Progressive supranuclear ophthalmoplegia [Steele-Richardson-Olszewski]	Underlying (primary) cause of death: ICD10	45	0	2	119	37329	37450	-4.74531e+07	0	.	.
f40001.G232	G23.2 Striatonigral degeneration	Underlying (primary) cause of death: ICD10	45	0	2	19	37429	37450	-4.74531e+07	0	.	.
f40001.G300	G30.0 Alzheimer's disease with early onset	Underlying (primary) cause of death: ICD10	47	0	1	25	37424	37450	-1.67772e+07	0	.	.
f40001.G301	G30.1 Alzheimer's disease with late onset	Underlying (primary) cause of death: ICD10	45	0	2	126	37322	37450	-4.74531e+07	0	.	.
f40001.G309	G30.9 Alzheimer's disease, unspecified	Underlying (primary) cause of death: ICD10	47	0	1	892	36557	37450	-1.67772e+07	0	.	.
f40001.G319	G31.9 Degenerative disease of nervous system, unspecified	Underlying (primary) cause of death: ICD10	45	0	2	37	37411	37450	-4.74531e+07	0	.	.
f40001.G710	G71.0 Muscular dystrophy	Underlying (primary) cause of death: ICD10	47	0	1	8	37441	37450	-1.67772e+07	0	.	.
f40001.G711	G71.1 Myotonic disorders	Underlying (primary) cause of death: ICD10	45	0	2	29	37419	37450	-4.74531e+07	0	.	.
f41270.G10	G10 Huntington's disease	Diagnoses - ICD10	45	0	25	49	378816	378890	-3.16186e+08	0	.	.
f41270.G111	G11.1 Early-onset cerebellar ataxia	Diagnoses - ICD10	45	0	25	27	378838	378890	-3.16186e+08	0	.	.
f41270.G112	G11.2 Late-onset cerebellar ataxia		46	0	22	10	378858	378890	-2.9424e+08	0	.	.
f41270.G114	G11.4 Hereditary spastic paraplegia	Diagnoses - ICD10	47	0	14	50	378826	378890	-2.25989e+08	0	.	.
f41270.G118	G11.8 Other hereditary ataxias		46	0	22	11	378857	378890	-2.9424e+08	0	.	.
f41270.G121	G12.1 Other inherited spinal muscular atrophy		45	0	25	7	378858	378890	-3.16186e+08	0	.	.
f41270.G122	G12.2 Motor neuron disease	Diagnoses - ICD10	47	0	14	580	378296	378890	-2.25989e+08	0	.	.
f41270.G129	G12.9 Spinal muscular atrophy, unspecified	Diagnoses - ICD10	46	0	22	13	378855	378890	-2.9424e+08	0	.	.
f41270.G231	G23.1 Progressive supranuclear ophthalmoplegia [Steele-Richardson-Olszewski]	Diagnoses - ICD10	45	0	25	161	378704	378890	-3.16186e+08	0	.	.
f41270.G232	G23.2 Striatonigral degeneration	Diagnoses - ICD10	46	0	22	59	378809	378890	-2.9424e+08	0	.	.
f41270.G233	G23.3 Multiple system atrophy, cerebellar type		46	0	22	10	378858	378890	-2.9424e+08	0	.	.
f41270.G238	G23.8 Other specified degenerative diseases of basal ganglia	Diagnoses - ICD10	45	0	25	51	378814	378890	-3.16186e+08	0	.	.
f41270.G238	G23.9 Degenerative disease of basal ganglia, unspecified	Diagnoses - ICD10	45	0	25	51	378814	378890	-3.16186e+08	0	.	.
f41270.G241	G24.1 Idiopathic familial dystonia		46	0	22	13	378855	378890	-2.9424e+08	0	.	.
f41270.G248	G24.8 Other dystonia		45	0	25	73	378792	378890	-3.16186e+08	0	.	.
f41270.G249	G24.9 Dystonia, unspecified		45	0	25	355	378510	378890	-3.16186e+08	0	.	.
f41270.G250	G25.0 Essential tremor	Diagnoses - ICD10	45	0	25	945	377920	378890	-3.16186e+08	0	.	.
f41270.G300	G30.0 Alzheimer's disease with early onset	Diagnoses - ICD10	46	0	22	220	378648	378890	-2.9424e+08	0	.	.
f41270.G301	G30.1 Alzheimer's disease with late onset	Diagnoses - ICD10	45	0	25	139	378726	378890	-3.16186e+08	0	.	.
f41270.G308	G30.8 Other Alzheimer's disease		46	0	22	562	378306	378890	-2.9424e+08	0	.	.
f41270.G309	G30.9 Alzheimer's disease, unspecified	Diagnoses - ICD10	45	0	25	2982	375883	378890	-3.16186e+08	0	.	.
f41270.G602	G60.2 Neuropathy in association with hereditary ataxia		45	0	25	7	378858	378890	-3.16186e+08	0	.	.
f41270.G608	G60.8 Other hereditary and idiopathic neuropathies	Diagnoses - ICD10	47	0	14	102	378774	378890	-2.25989e+08	0	.	.
f41270.G609	G60.9 Hereditary and idiopathic neuropathy, unspecified		46	0	22	56	378812	378890	-2.9424e+08	0	.	.
f41270.G710	G71.0 Muscular dystrophy	Diagnoses - ICD10	45	0	25	125	378740	378890	-3.16186e+08	0	.	.
f41270.G711	G71.1 Myotonic disorders	Diagnoses - ICD10	45	0	25	89	378776	378890	-3.16186e+08	0	.	.
f4946	FI2 : identify largest number		45	9	0	182011	1284	183304	1.71128e+08	Inf	.	.
f4957	FI3 : word interpolation		45	9	0	156228	26187	182424	1.71128e+08	Inf	.	.
f4990	FI6 : conditional arithmetic		45	6	0	113829	31018	144853	1.29158e+08	Inf	.	.
f5674	Severity of manic/irritable episodes		45	0	1	8983	24057	33041	-1.67772e+07	0	.	.
f5699	FI10 : arithmetic sequence recognition		45	2	0	29275	7121	36398	4.74531e+07	Inf	.	.
