# Supplementary material for: A Population‐Wide Exploration of the THAP11 CAG Repeat Size and Structure in the 100,000 Genomes Project and UK Biobank
Source: Mov Disord. 2024 Dec 9;40(3):561–6. doi: 10.1002/mds.30073 (PMC11926500; doi:10.1002/mds.30073)
Supplement: Supplementary file 4 — Table S3. Documents results from quantitative trait analysis performed on UK Biobank data. [file MDS-40-561-s002.xlsx]

## Sheet: S table3 Quantitative traits
PhenoId	FieldID	Quantitative trait description	UKB trait path	THAP11 repeat size threshold	Number of individuals with trait and expansion	Number of individuals with trait but without expansion	Total number of samples	Individuals with expansion, mean trait value	Individuals without expansion, mean trait value	Regression, t value	Raw p-value	Bonferroni corrected p-value (n=133 tests)
f20195	f20195	Number of symbol digit matches attempted	Online follow-up > Cognitive function online > Symbol digit substitution	45	9	102022	102031	15.7778	20.2771	-2.6763	0.00744529	0.990224
f20159	f20159	Number of symbol digit matches made correctly	Online follow-up > Cognitive function online > Symbol digit substitution	45	9	102022	102031	14.7778	19.6917	-2.55309	0.0106786	1
f26306	f26306	Response delay interval	Assessment centre > Cognitive function > Picture vocabulary	45	1	29906	29907	5595	3153.18	2.20356	0.0275631	1
f20230	f20230	Duration to entering symbol choice	Online follow-up > Cognitive function online > Symbol digit substitution	45	9	102295	102304	5582.67	3243.64	2.19991	0.0278157	1
f400	f400	Time to complete round	Assessment centre > Cognitive function > Pairs matching	46	24	415445	415469	266.042	220.003	2.19492	0.02817	1
f20155	f20155	Interval between previous point and current one in alphanumeric path (trail #2)	Online follow-up > Cognitive function online > Trail making	45	8	95104	95112	3600.88	2910.86	2.08188	0.0373565	1
f20197	f20197	Number of word pairs correctly associated	Assessment centre > Cognitive function > Paired associate learning	45	2	46359	46361	10	6.75552	2.03671	0.041685	1
f20244	f20244	Pairs matching completion status	Online follow-up > Cognitive function online > Pairs matching	45	8	102083	102091	0.375	0.0988215	2.03227	0.0421292	1
f20178	f20178	FI7 : duration viewed	Online follow-up > Cognitive function online > Fluid intelligence / reasoning	45	9	103236	103245	65.1111	81.2666	-1.97667	0.048082	1
f6374	f6374	Number of puzzles viewed	Assessment centre > Cognitive function > Matrix pattern completion	45	2	45913	45915	12	13.7675	-1.9084	0.0563457	1
f20156	f20156	Duration to complete numeric path (trail #1)	Online follow-up > Cognitive function online > Trail making	47	4	89749	89753	50.525	39.1509	1.88108	0.0599644	1
f20184	f20184	FI10 : duration viewed	Online follow-up > Cognitive function online > Fluid intelligence / reasoning	45	2	20430	20432	96.5	162.135	-1.81499	0.0695394	1
f4285	f4285	Time to complete test	Assessment centre > Cognitive function > Numeric memory	47	3	77884	77887	1991	1343.92	1.80937	0.0703973	1
f403	f403	Number of times snap-button pressed	Assessment centre > Cognitive function > Reaction time	46	24	422395	422419	0.25	0.129272	1.71204	0.0868903	1
f20149	f20149	Interval between previous point and current one in numeric path (trail #1)	Online follow-up > Cognitive function online > Trail making	47	4	99210	99214	2021	1652.75	1.68282	0.0924122	1
f20131	f20131	Number of correct matches in round	Online follow-up > Cognitive function online > Pairs matching	45	8	102083	102091	3.5	4.14058	-1.66402	0.0961106	1
f6333	f6333	Duration spent answering each puzzle	Assessment centre > Cognitive function > Matrix pattern completion	45	2	45909	45911	130.5	108.02	1.63701	0.101634	1
f20157	f20157	Duration to complete alphanumeric path (trail #2)	Online follow-up > Cognitive function online > Trail making	45	6	89745	89751	78.8288	66.7104	1.56068	0.118604	1
f20242	f20242	Fluid intelligence completion status	Online follow-up > Cognitive function online > Fluid intelligence / reasoning	47	5	106442	106447	0.4	0.153577	1.54744	0.121761	1
f20018	f20018	Prospective memory result	Assessment centre > Cognitive function > Prospective memory	46	8	188497	188505	0.875	1.12533	-1.53716	0.124256	1
f20240	f20240	Maximum digits remembered correctly	Online follow-up > Cognitive function online > Numeric memory	47	4	95708	95712	6	6.92965	-1.48185	0.138384	1
f404	f404	Duration to first press of snap-button in each round	Assessment centre > Cognitive function > Reaction time	47	15	420728	420743	644	577.682	1.47819	0.139359	1
f23324	f23324	Number of symbol digit matches made correctly	Assessment centre > Cognitive function > Symbol digit substitution	47	1	45940	45941	27	18.6203	1.47254	0.140882	1
f20248	f20248	Total errors traversing alphanumeric path (trail #2)	Online follow-up > Cognitive function online > Trail making	45	1	36742	36743	6	3.21556	1.43717	0.150677	1
f20763	f20763	Duration spent answering each puzzle	Online follow-up > Cognitive function online > Matrix pattern completion	46	9	150015	150024	14498.9	13155	1.43433	0.151481	1
f20174	f20174	FI5 : duration viewed	Online follow-up > Cognitive function online > Fluid intelligence / reasoning	45	11	152637	152648	284.364	365.47	-1.36953	0.170835	1
f20170	f20170	FI3 : duration viewed	Online follow-up > Cognitive function online > Fluid intelligence / reasoning	46	14	181541	181555	175.286	114.049	1.36769	0.17141	1
f20760	f20760	Number of puzzles correctly solved	Online follow-up > Cognitive function online > Matrix pattern completion	47	4	150020	150024	9.75	8.10597	1.35339	0.175933	1
f20128	f20128	Number of fluid intelligence questions attempted within time limit	Assessment centre > Cognitive function > Fluid intelligence / reasoning	45	9	183826	183835	8.77778	7.91837	1.24878	0.211747	1
f20761	f20761	Number of puzzles viewed	Online follow-up > Cognitive function online > Matrix pattern completion	46	9	150015	150024	11.5556	12.2716	-1.19007	0.234021	1
f20166	f20166	FI1 : duration viewed	Online follow-up > Cognitive function online > Fluid intelligence / reasoning	47	8	181837	181845	164.25	105.192	1.16836	0.242661	1
f4283	f4283	Number of rounds of numeric memory test performed	Assessment centre > Cognitive function > Numeric memory	47	3	77638	77641	9.33333	8.16496	1.1506	0.2499	1
f26302	f26302	Specific cognitive ability (AS)	Assessment centre > Cognitive function > Picture vocabulary	45	1	29906	29907	0.297	0.39441	-1.06637	0.286266	1
f20168	f20168	FI2 : duration viewed	Online follow-up > Cognitive function online > Fluid intelligence / reasoning	47	8	181790	181798	106.125	81.0402	1.05029	0.293588	1
f20133	f20133	Time to complete round	Online follow-up > Cognitive function online > Pairs matching	45	7	99502	99509	26443.3	23682.1	1.01557	0.309838	1
f20130	f20130	Number of rows displayed in round	Online follow-up > Cognitive function online > Pairs matching	45	8	102083	102091	2	2.12652	-1.01338	0.310879	1
f6773	f6773	Interval between previous point and current one in alphanumeric path (trail #2)	Assessment centre > Cognitive function > Trail making	45	2	45816	45818	30	33.0348	0.978537	0.327814	1
f20023	f20023	Mean time to correctly identify matches	Assessment centre > Cognitive function > Reaction time	47	15	420557	420572	591.6	562.514	0.94455	0.344889	1
f6772	f6772	Interval between previous point and current one in numeric path (trail #1)	Assessment centre > Cognitive function > Trail making	47	1	45988	45989	6	9.04086	-0.902633	0.366725	1
f6349	f6349	Total errors traversing numeric path (trail #1)	Assessment centre > Cognitive function > Trail making	45	2	46359	46361	0	1.21327	-0.866435	0.386256	1
f6348	f6348	Duration to complete numeric path (trail #1)	Assessment centre > Cognitive function > Trail making	47	1	45902	45903	165	231.954	-0.818994	0.412794	1
f20200	f20200	Values wanted	Online follow-up > Cognitive function online > Symbol digit substitution	47	5	102299	102304	4.2	4.36335	-0.775333	0.438145	1
f399	f399	Number of incorrect matches in round	Assessment centre > Cognitive function > Pairs matching	46	24	423901	423925	2.70833	2.35412	0.773502	0.439226	1
f20148	f20148	Errors before selecting correct item in alphanumeric path (trail #2)	Online follow-up > Cognitive function online > Trail making	45	1	36742	36743	2	1.93985	0.753285	0.451283	1
f20180	f20180	FI8 : duration viewed	Online follow-up > Cognitive function online > Fluid intelligence / reasoning	46	7	75666	75673	483.857	414.606	0.703466	0.481768	1
f4282	f4282	Maximum digits remembered correctly	Assessment centre > Cognitive function > Numeric memory	47	3	76388	76391	7.33333	6.70393	0.669893	0.502928	1
f20147	f20147	Errors before selecting correct item in numeric path (trail #1)	Online follow-up > Cognitive function online > Trail making	45	1	22605	22606	1	2.05994	-0.648393	0.516738	1
f6351	f6351	Total errors traversing alphanumeric path (trail #2)	Assessment centre > Cognitive function > Trail making	47	1	46360	46361	0	2.08794	-0.633376	0.526491	1
f20191	f20191	Fluid intelligence score	Online follow-up > Cognitive function online > Fluid intelligence / reasoning	47	5	106442	106447	5.8	6.42498	-0.619914	0.535315	1
f20182	f20182	FI9 : duration viewed	Online follow-up > Cognitive function online > Fluid intelligence / reasoning	46	2	32724	32726	131	110.474	0.612958	0.539909	1
f20245	f20245	Symbol digit completion status	Online follow-up > Cognitive function online > Symbol digit substitution	45	9	103485	103494	0	0.0603083	-0.611337	0.540978	1
f20172	f20172	FI4 : duration viewed	Online follow-up > Cognitive function online > Fluid intelligence / reasoning	45	13	176777	176790	230.615	256.02	-0.600309	0.548301	1
f4288	f4288	Time to answer	Assessment centre > Cognitive function > Prospective memory	45	9	188496	188505	663.333	702.727	-0.59622	0.551029	1
f20246	f20246	Trail making completion status	Online follow-up > Cognitive function online > Trail making	47	4	96672	96676	0	0.115111	-0.580522	0.561564	1
f398	f398	Number of correct matches in round	Assessment centre > Cognitive function > Pairs matching	47	15	423910	423925	4.06667	3.95423	0.566067	0.571348	1
f6373	f6373	Number of puzzles correctly solved	Assessment centre > Cognitive function > Matrix pattern completion	45	2	45913	45915	9	7.95014	0.539429	0.589593	1
f6383	f6383	Number of puzzles attempted	Assessment centre > Cognitive function > Tower rearranging	45	1	37004	37005	13	13.1062	-0.434506	0.663924	1
f20132	f20132	Number of incorrect matches in round	Online follow-up > Cognitive function online > Pairs matching	45	8	102083	102091	2.625	2.75226	-0.422879	0.672384	1
f6771	f6771	Errors before selecting correct item in alphanumeric path (trail #2)	Assessment centre > Cognitive function > Trail making	45	1	21285	21286	2	2.70815	0.349614	0.726632	1
f20016	f20016	Fluid intelligence score	Assessment centre > Cognitive function > Fluid intelligence / reasoning	46	8	183827	183835	5.875	6.13202	-0.330528	0.741002	1
f6350	f6350	Duration to complete alphanumeric path (trail #2)	Assessment centre > Cognitive function > Trail making	45	1	44765	44766	423	589.927	-0.330129	0.741304	1
f20176	f20176	FI6 : duration viewed	Online follow-up > Cognitive function online > Fluid intelligence / reasoning	46	10	125083	125093	469.8	261.138	0.313275	0.754072	1
f20229	f20229	Values entered	Online follow-up > Cognitive function online > Symbol digit substitution	45	9	102295	102304	4.44444	4.39269	0.29236	0.770012	1
f20247	f20247	Total errors traversing numeric path (trail #1)	Online follow-up > Cognitive function online > Trail making	45	1	22605	22606	2	3.20854	0.198441	0.842702	1
f21004	f21004	Number of puzzles correct	Assessment centre > Cognitive function > Tower rearranging	45	1	36320	36321	11	9.80369	0.0282106	0.977494	1
